# Supplementary material for: Investigation of Solvatomorphism and Its Photophysical Implications for Archetypal Trinuclear Au3(1-Methylimidazolate)3
Source: Molecules. 2021 Jul 22;26(15):4404. doi: 10.3390/molecules26154404 (PMC8348911; doi:10.3390/molecules26154404)
Supplement: Supplementary file 1 [file molecules-26-04404-s001.zip]

Archive with 1 entries (1 files):
- molecules-1301731-SI.pdf
